# Supplementary material for: Recycling and Reusing of Waste Aircraft Composites in Thermoplastic and Thermoset Matrices
Source: Materials (Basel). 2026 Jan 29;19(3):534. doi: 10.3390/ma19030534 (PMC12898532; doi:10.3390/ma19030534)
Supplement: Supplementary file 1 [file materials-19-00534-s001.zip]

Archive with 1 entries (1 files):
- materials-4097042-supplementary.pdf
